# Supplementary material for: Exploring the Pathological Effect of Aβ42 Oligomers on Neural Networks in Primary Cortical Neuron Culture
Source: Int J Mol Sci. 2023 Apr 2;24(7):6641. doi: 10.3390/ijms24076641 (PMC10094920; doi:10.3390/ijms24076641)
Supplement: Supplementary file 1 [file ijms-24-06641-s001.zip]

Archive with 1 entries (1 files):
- ijms-2316749-supplementary.pdf
